# Supplementary material for: The Insulin Receptor: A Potential Target of Amarogentin Isolated from Gentiana rigescens Franch That Induces Neurogenesis in PC12 Cells
Source: Biomedicines. 2021 May 20;9(5):581. doi: 10.3390/biomedicines9050581 (PMC8160887; doi:10.3390/biomedicines9050581)
Supplement: Supplementary file 1 [file biomedicines-09-00581-s001.zip]

Archive with 1 entries (1 files):
- biomedicines-1193961-supplementary.pdf
